# Supplementary material for: Upper Urinary System Changes After Radical Cystectomy and Bricker Urinary Diversion: A Retrospective Evaluation of Functional and Radiological Parameters
Source: J Clin Med. 2026 Jul 2;15(13):5163. doi: 10.3390/jcm15135163 (PMC13362651; doi:10.3390/jcm15135163)
Supplement: Supplementary file 1 [file jcm-15-05163-s001.zip]

Archive with 1 entries (1 files):
- jcm-4347786-supplementary.pdf
